# Supplementary material for: Low oxygen: A (tough) way of life for Okavango fishes
Source: PLoS One. 2020 Jul 30;15(7):e0235667. doi: 10.1371/journal.pone.0235667 (PMC7392303; doi:10.1371/journal.pone.0235667)
Supplement: S1 Table — (XLSX) [file pone.0235667.s001.xlsx]

## Sheet: Demogr and Water Q Summary tabl
S1 Table. Sampling dates, GPS coordinates, approximate hypoxia timing, site water quality data, and fish demographics/morphometrics
	Lake Ngami	Guma		Xakanaxa		Nxaraga		Chanoga		UGA Aquaculture	Hatty Farm, Botswana
GPS Coordinatesa	-20.504100, 22.734316	-18.961702, 22.383521		-19.189430, 23.404278		-19.548989, 23.176863		-20.166765, 23.657201
Collection Dates	January 20-22, 2016	March 6-9, 2016	June 8-9, 2016	April 6-8, 2016	July 6-8, 2016	March 23-25, 2016	June 2-4, 2016	March 31, 2016	June 15, 2016	November 9-10, 2017	August 5, 2017
Timing in relation to flood arrival (FA)	159 days after FA	53 days after FA	147 days after FA	9 days before FA	82 days after FA	12 days after FA	83 days after FA	106 days before FA	30 days before FA
Estimated timing of FA in relation to hypoxia onset, assuming hypoxia establishes 45 days after FA, as empirically measured at Guma.	Oxygen conditions not measured	8 days of hypoxia	102 days of hypoxia, in hypoxia recovery?	Hypoxia not yet established	In hypoxia recovery?	Hypoxia fluctuating or not yet established	38 days of hypoxia	Too early for predicted hypoxia	Too early for predicted hypoxia
Water Qualityb
Temperature (°C) N	0	43	18	32	26	40	26	4	2	2	4
Temperature (°C) Mean (range)	n/a	27.74 (24.4-31.1)	19.43 (18.2-20.2)	25.7 (22.5-30.8)	18.23 (15.6-21.1)	27.91 (25.1-30.0)	19.78 (18.4-22.2)	28.18 (26.8-29.7)	21.95 (21.2-22.7)	24.6 (24.4-24.7)	20.2 (20.1-20.3)
pH N	0	33	9	14	13	20	13	2	2	2	2
pH Mean (range)	n/a	6.49 (6.11-6.71)	6.57 (6.39-6.71)	7.19 (6.87-7.87)	6.91 (6.61-7.11)	7.17 (6.74-7.82)	6.76 (6.58-6.88)	9.04 (8.7-9.38)	8.99 (8.94-9.04)	6.37 (6.35-6.39)	6.42 (6.4-6.43)
Dissolved oxygen (mg/L) N	0	73	18	30	26	40	26	4	2	2	4
Dissolved oxygen (mg/L) Mean (range)	n/a	0.64 (0.07-1.95)	4.11 (0.50-5.75)	4.62 (3.20-6.45)	5.8 (4.56-6.91)	5.61 (1.18-9.38)	1.86 (0.57-3.34)	9.7 (5.92-13.67)	11.8 (11.16-12.51)	6.29 (6.02-6.56)	4 (3.79-4.25)
Conductivity (µS/cm) N	0	33	9	17	13	20	13	2	2	0	2
Conductivity (µS/cm) Mean (range)	n/a	69.48 (47.4-109.6)	29.57 (27.3-31.6)	83.51 (75.7-87.8)	57.5 (55.6-59.1)	94.69 (92.5-97.2)	95.63 (82.8-142.1)	160.55 (160.2-160.9)	146.15 (142.8-149.5)	n/a	897 (896-898)
NO2-N (mg/L) N	3	33	5	12	5	20	13	2	2	0	2
NO2-N (mg/L) Mean (range)	0 (0-0)	0 (0-0)	0.004 (0-0.02)	0.014 (0-0.03)	0.02 (0-0.02)	0.015 (0-0.03)	0.004 (0-0.02)	0 (0-0)	0 (0-0)	n/a	1 (1-1)
NO3-N (mg/L) N	3	33	5	12	5	20	13	2	2	0	2
NO3-N (mg/L) Mean (range)	0.33 (0-1)	0.24 (0-1)	0.4 (0-1)	0.58 (0-1)	0.8 (0-1)	0.5 (0-1)	0.83 (0-2)	0.5 (0.5-0.5)	0.75 (0-1.5)	n/a	140 (80-200)
Fish Demographicsc
Oreochromis andersonii, adult females
N		1	15	6	6	9	24	10	3		2
Gonad stage		2	1.7 (1-2)	2 (1-3)	2 (2-2)	3.4 (2-5)	2.9 (1-5)	2.7 (2-4)	2.7 (2-3)		n/a
TL (cm)		28.2	26.6 (25.2-28.2)	22.8 (17.7-25.1)	24.1 (22.7-26)	24.4 (23.1-27.3)	25.3 (22.6-28.6)	25.2 (23.1-26.9)	27.4 (26.3-28)		23.5 (23.3-23.7)
SL (cm)		23.3	21.1 (19.5-22.5)	18.7 (14.4-20.8)	19.9 (18.7-21.4)	20 (19-22.4)	20 (18.5-22.8)	21.2 (19.4-22.9)	22.9 (22.2-23.5)		19.4 (18.8-20)
Wt (g)		425	379 (283-461)	244 (113-324)	271 (206-340)	242 (183-324)	312 (223-455)	310 (216-389)	343 (310-364)		n/a
HSI (mg/g)		11.29	25.55 (13.18-31.6)	9.23 (4.1-11.16)	13.54 (9.85-17.18)	10.96 (8.63-15.57)	25.57 (16.15-34.21)	14.32 (9.58-18.15)	12.92 (11.19-15.18)		n/a
SSI (mg/g)		1	1.44 (0.88-4.05)	0.68 (0.56-0.86)	1.32 (0.84-1.95)	0.94 (0.76-1.43)	1.93 (1.08-3.33)	1.02 (0.59-1.33)	1.62 (1.22-1.89)		n/a
GSI (mg/g)		1.8	2.24 (1.56-2.83)	2.27 (0.67-3.63)	2.97 (1.66-3.96)	14.07 (3.47-33.12)	9.27 (1.9-37.71)	5.33 (1.85-14.87)	2.79 (2.28-3.14)		n/a
Oreochromis andersonii, adult males
N	8	4	17	3	3	6	7	5	33		1
Gonad stage	2 (1-3)	1.3 (1-2)	1.1 (1-2)	1 (1-1)	1 (1-1)	2.5 (2-4)	2.3 (1-4)	2.2 (1-4)	1.2 (1-2)		n/a
TL (cm)	30.5 (28.9-33.6)	30.4 (26.5-35.4)	28.8 (25.8-39.9)	26.4 (24.6-27.5)	25.4 (23.8-27.6)	26.8 (25.8-27.6)	28.2 (23.6-31.1)	28.7 (23.2-33)	29.1 (26-32.9)		23.9
SL (cm)	25.4 (23.5-28.1)	24.7 (20.5-29.7)	23 (20.6-31.7)	21.7 (20.1-22.7)	20.6 (19.2-22.5)	22.1 (21.4-22.9)	22.3 (18.7-24.5)	24.2 (19.6-27.8)	24.2 (21.6-27.5)		19.8
Wt (g)	525 (434-692)	549 (306-920)	470 (324-1223)	365 (268-435)	297 (249-346)	291 (260-318)	429 (237-585)	460 (239-677)	419 (304-555)		n/a
HSI (mg/g)	10.31 (5.95-20.73)	9.85 (8.85-12.04)	22.33 (14.75-32.22)	9.27 (8.42-10.61)	12.08 (8.96-13.76)	9.14 (7.88-10.11)	18.93 (15.13-23.97)	13.27 (9.49-15.26)	10.53 (6.74-15.06)		n/a
SSI (mg/g)	n/a	1.25 (1-1.83)	1.17 (0.59-2)	0.83 (0.45-1.03)	1.32 (1.01-1.61)	0.9 (0.64-1.36)	1.75 (0.88-2.84)	1.02 (0.67-1.54)	1.71 (0.92-5.09)		n/a
GSI (mg/g)	n/a	0.37 (0.27-0.41)	0.54 (0.15-2.08)	0.4 (0.36-0.42)	0.34 (0.24-0.47)	1.67 (1.06-2.36)	1.41 (0.57-2.57)	1.15 (0.54-2.17)	0.74 (0.26-2.17)		n/a
Oreochromis macrochir, adult females
N				2	5	4		3
Gonad stage				1 (1-1)	3.2 (2-4)	3 (2-4)		3.3 (3-4)
TL (cm)				20.8 (20.7-20.9)	22.5 (21.5-23.5)	23.7 (22.4-24.6)		22 (22-22.2)
SL (cm)				17 (16.8-17.2)	18.4 (17.5-19)	19.3 (18.6-20.3)		18.3 (18.1-18.6)
Wt (g)				180 (157-203)	253 (233-273)	246 (218-276)		231 (216-249)
HSI (mg/g)				9.01 (8.66-9.36)	15.52 (11.35-17.83)	10.65 (8.59-13.31)		13.57 (10.1-16.78)
SSI (mg/g)				1.04 (0.91-1.18)	1.52 (1.15-1.9)	0.92 (0.64-1.13)		0.94 (0.59-1.42)
GSI (mg/g)				1.44 (1.4-1.49)	7.35 (2.55-20.17)	5.87 (1.52-13.42)		4.87 (2.89-6.96)
Oreochromis macrochir, adult males
N		1		1	4	2		8
Gonad stage		1		1	1.3 (1-2)	1 (0-2)		2.1 (1-3)
TL (cm)		25.8		23.3	22.3 (19.1-23.9)	22.3 (20.5-24.1)		22 (19-25)
SL (cm)		20.5		18.7	18.2 (15.5-19.5)	18 (16.6-19.5)		18.3 (15.7-21.2)
Wt (g)		303		254	241 (142-320)	238 (179-298)		238 (168-349)
HSI (mg/g)		8.52		8.85	10.9 (9.96-12.39)	7.64 (7.38-7.91)		11.83 (8.86-15.4)
SSI (mg/g)		0.82		0.72	1.52 (1.12-1.89)	0.85 (0.83-0.88)		0.68 (0.32-1.24)
GSI (mg/g)		0.24		0.44	0.95 (0.35-1.21)	0.33 (0.18-0.48)		1.74 (0.54-2.97)
Coptodon rendalli, adult females
N		1		1	1	6	3	3
Gonad stage		1		1	2	2.7 (1-4)	3.7 (3-4)	2.7 (2-3)
TL (cm)		23.5		23.5	18	22 (19-24.3)	24.6 (24.5-24.8)	21.5 (21-22.6)
SL (cm)		19.1		19.4	15	18.2 (15.7-20)	19.6 (19.5-19.8)	17.6 (17-18.5)
Wt (g)		216		277	134	175 (122-215)	288 (284-294)	177 (165-199)
HSI (mg/g)		5.64		12.38	14.38	7.78 (5.18-10.35)	19.7 (13.41-24.87)	11.64 (8.71-13.44)
SSI (mg/g)		5.49		0.58	0.48	0.91 (0.71-1.41)	1.8 (1.32-2.5)	0.61 (0.44-0.85)
GSI (mg/g)		1.72		2.49	7.18	11.8 (2.47-30.42)	10.31 (1.97-20.39)	7.12 (4.49-10.55)
Coptodon rendalli, adult males
N		6		1	1	2	3	1
Gonad stage		3 (1-4)		1	1	3 (2-4)	2 (1-3)	2
TL (cm)		26.9 (23.2-29.4)		25.7	23.7	24.4 (22.7-26.1)	25.9 (25.5-26.4)	21.1
SL (cm)		22.4 (18.9-24.7)		20.8	19.3	19.9 (18.5-21.4)	20.4 (20.1-20.7)	17.2
Wt (g)		431 (246-570)		319	247	244 (187-301)	329 (316-354)	164
HSI (mg/g)		7.59 (2.36-11.92)		11.09	10.62	8.56 (7.79-9.33)	18.4 (17.76-19.47)	12.59
SSI (mg/g)		1.09 (0.24-2.27)		n/a	1.02	0.71 (n=1)	1.31 (1.2-1.52)	1.73
GSI (mg/g)		1.52 (0.83-2.82)		0.82	0.68	2.9 (1.21-4.59)	1.42 (0.97-2.23)	1.75
Oreochromis niloticus/aureus hybrid, adult females
N										1
Gonad stage										5
TL (cm)										25.9
SL (cm)										20.7
Wt (g)										360
HSI (mg/g)										24.77
SSI (mg/g)										1.33
GSI (mg/g)										28.89
Oreochromis niloticus/aureus hybrid, adult males
N										4
Gonad stage										3 (2-4)
TL (cm)										24.8 (22.8-26)
SL (cm)										20.2 (18.4-21.7)
Wt (g)										332 (236-399)
HSI (mg/g)										15.41 (10.99-19.04)
SSI (mg/g)										1.03 (0.4-1.66)
GSI (mg/g)										1.51 (0.93-2.6)
aFish were sampled within a 3 km radius of the listed GPS coordinates (latitude, longitude).
bBasic water quality (mean, with range in parentheses) measured near the water surface during the day for each fish collection. Temperature and oxygen were also measured 0.3-4 meters below the surface depending on channel depth; 94% of top and bottom temperature and oxygen measurements were within 1 °C and 0.65 mg/L of eachother, respectively, suggesting homogeneity of oxygen and temperature valu…
cFish data presented as means with ranges in parentheses. All fish were adults with gonad stage 5 representing the most mature gamete stage. TL = total length measured from snout tip to end of tail, SL = standard length measured from snout tip to caudal peduncle, Wt = weight, HSI = hepatosomatic index as ratio of liver mass (mg) to body mass (g), SSI = spleen somatic index as ratio of spleen mass…
